# Supplementary material for: Structure of defense against restriction proteins DarA and Hdf in phage P1 reveals a new molecular mechanism during phage assembly, infection and DNA ejection
Source: PLoS Pathog. 2026 Jan 16;22(1):e1013869. doi: 10.1371/journal.ppat.1013869 (PMC12810830; doi:10.1371/journal.ppat.1013869)
Supplement: S1 Table — (XLSX) [file ppat.1013869.s015.xlsx]

## Sheet: Sheet1
	Data collection
	Electron microscopy	FEI 300 kV Titan Krios G3i, Gantan K3 camera
	Pixel size (Å)	1.36
	Defocus range	-1.6 to -2.2μm
	Electron exposure	30 e-/Å2
	Total micrographs	7732
	Map Refinement
		Extended P1					Contracted P1
	Map	Five-fold capsid	Three-fold capsid	Connector	Baseplate (C1)	Baseplate (C3)	Five-fold capsid	Connector
	Symmrtry imposed	C5	C3	C6	C1	C3	C5	C6
	Total particles	12000	12000	66273	37799	37799	3200	8057
	Final particles	11800	11500	32542	30339	30339	3080	7500
	Resolution(Å)	3.6	3.6	3.5	3.7	3.2	4	4.5
	B-factors	120	120	80	40	35	120	30
	EMDB ID	64249	65154	64293	65454	65480	65475	65450
	Atomic models refinement/statistics (phenix.real_space_refine ）
		Extended					Contracted
	PDB ID	9UKM	9UMS	9VYI	9VZK		9VZ0
	protein	gp23 DarA Hdf	Prt PmgC gp7	UpfC	gp5 gp6 PmgG Tub gp16 Bp1A gp26		DarA Hdf
	Correlation coefficient (model to map fit)	0.7793	0.7715	0.6905	0.7731		0.5713
	Number of chains	9	5	1	16		2
	Atoms	26773	11411	658	31047		2203
	Residues	3452	1448	93	3943		287
	MolProbity score	1.63	1.71	1.7	1.65		1.98
	Clash score	8.39	5.58	9.26	5.86		16.45
	Rotamer outliers (%)	0.42	0.73	0	0.15		0
	Favored	96.88	95.55	96.7	95.2		96.11
	Allowed	3.12	4.45	3.3	4.64		3.89
	Outliers	0	0	0	0.15		0
